# Supplementary material for: Impacts of prolonged chlorpyrifos exposure on locomotion and slow-and fast- twitch skeletal muscles contractility in rats
Source: Toxicol Rep. 2019 Jun 13;6:598–606. doi: 10.1016/j.toxrep.2019.06.006 (PMC6597941; doi:10.1016/j.toxrep.2019.06.006)
Supplement: Transparency document [file mmc1.zip]

Archive with 9 entries (8 files):
- untitled folder/
- untitled folder/coi_disclosure-Ali.pdf
- untitled folder/coi_disclosure-Hassan.pdf
- untitled folder/coi_disclosure-Hiba.pdf
- untitled folder/coi_disclosure-Mahmoud.pdf
- untitled folder/coi_disclosure-Mohamed.pdf
- untitled folder/coi_disclosure-Nancy.pdf
- untitled folder/coi_disclosure-wiam.pdf
- untitled folder/coi_disclosure-wissam.pdf
